# Supplementary material for: Ocular Inflammation and Oxidative Stress as a Result of Chronic Intermittent Hypoxia: A Rat Model of Sleep Apnea
Source: Antioxidants (Basel). 2024 Jul 22;13(7):878. doi: 10.3390/antiox13070878 (PMC11273423; doi:10.3390/antiox13070878)
Supplement: Supplementary file 1 [file antioxidants-13-00878-s001.zip]

Archive with 1 entries (1 files):
- antioxidants-3059900-supplementary.pdf
